# Supplementary material for: Molecular Details of Polyester Decrystallization via Molecular Simulation
Source: Macromolecules. 2025 Feb 7;58(4):1795–803. doi: 10.1021/acs.macromol.4c02130 (PMC11866931; doi:10.1021/acs.macromol.4c02130)
Supplement: Supplementary file 2 — ma4c02130_si_002.txt [file ma4c02130_si_002.txt]

* Toppar stream file generated by
* CHARMM General Force Field (CGenFF) program version 1.0.0
* For use with CGenFF version 3.0.1
*

read rtf card append
* Topologies generated by
* CHARMM General Force Field (CGenFF) program version 1.0.0
*
36 1

DECL +O2

! "penalty" is the highest penalty score of the associated parameters.
! Penalties lower than 10 indicate the analogy is fair; penalties between 10
! and 50 mean some basic validation is recommended; penalties higher than
! 50 indicate poor analogy and mandate extensive validation/optimization.

RESI ETTE       0.000 ! param penalty=   5.000 ; charge penalty=   0.476
GROUP            ! CHARGE   CH_PENALTY
ATOM C1     CG2R61  0.083 !    0.319
ATOM C2     CG2O2   0.471 !    0.319
ATOM C3     CG2R61 -0.112 !    0.000
ATOM H3     HGR61   0.115 !    0.000
ATOM C4     CG2R61 -0.112 !    0.000
ATOM H4     HGR61   0.115 !    0.000
ATOM C5     CG321   0.058 !    0.476
ATOM H51    HGA2    0.090 !    0.000
ATOM H52    HGA2    0.090 !    0.000
ATOM O1     OG2D1  -0.493 !    0.000
ATOM O2     OG302  -0.305 !    0.461
ATOM C5A    CG321   0.058 !    0.476
ATOM H51A   HGA2    0.090 !    0.000
ATOM H52A   HGA2    0.090 !    0.000
ATOM O2A    OG302  -0.305 !    0.461
ATOM C1A    CG2R61  0.083 !    0.319
ATOM C2A    CG2O2   0.471 !    0.319
ATOM C3A    CG2R61 -0.112 !    0.000
ATOM H3A    HGR61   0.115 !    0.000
ATOM C4A    CG2R61 -0.112 !    0.000
ATOM H4A    HGR61   0.115 !    0.000
ATOM O1A    OG2D1  -0.493 !    0.000

BOND O1A  C2  
BOND H52A C5A 
BOND H4A  C4A 
BOND H3A  C3A 
BOND C2   C1  
BOND C2   O2A 
BOND H51A C5A 
BOND C4A  C3A 
BOND C4A  C1  
BOND C5A  O2A 
BOND C5A  C5  
BOND C3A  C1A 
BOND C1   C3  
BOND O2   C5  
BOND C1A  C4  
BOND C1A  C2A 
BOND C3   C4  
BOND C3   H3  
BOND C5   H52 
BOND C5   H51 
BOND C4   H4  
BOND C2A  O1  
BOND C2A +O2 !from one repeat unit to the next
IMPR C2     C1     O1A    O2A   
IMPR C2A    C1A    O1    +O2    !K=2 of neighbor
!!! "autogenerate angles dihedrals" will take care of angles/dihe

PRES PELT 0.00
Bond 1O2 2C2A

PRES UNPE 0.00
DELETE BOND 1O2 2C2A

!!!Need to change BOMLEV in CHARMM to implement BOTH EG1 and EGN patches together
!!!Then turn BOMLEV back up. It will exit with error: nonzero charge if you don't

PRES EG1 0.067	!ethylene glycol patch for residue 1
	!!! Need to follow with AUTOgenerate ANGLes DIHEdrals
!need to add hydrogen to terminal oxygen "H2" of type HGP1
ATOM H2     HGP1    0.420 
!and bond it to the terminal O
BOND H2 O2
!need to change type and charge of O2
ATOM O2     OG311  -0.650
!need to change charge on C5
ATOM C5     CG321   0.050 
!IC i  j  k   l  (Rij),(Tijk),(Pijkl),(Tjkl),(Rkl)
IC H2 O2 C5 C5A  1.0   180.0  0.0     109.0   1.55

PRES EGN -0.067	!ethylene glycol patch for last residue
	!!! Need to follow with AUTOgenerate ANGLes DIHEdrals
ATOM H2A     HGP1    0.420
BOND H2A O2A
ATOM O2A     OG311  -0.650
ATOM C5A     CG321   0.050 
DELETE ATOM O1
DELETE ATOM C2A
DELETE ATOM C1A 
DELETE ATOM C3
DELETE ATOM C4
DELETE ATOM C3A
DELETE ATOM C4A
DELETE ATOM C1
DELETE ATOM H3
DELETE ATOM H4
DELETE ATOM H3A
DELETE ATOM H4A
DELETE ATOM C2
DELETE ATOM O1A
IC H2A O2A C5A C5  1.0   180.0  0.0     109.0   1.55

END

read param card flex append
* Parameters generated by analogy by
* CHARMM General Force Field (CGenFF) program version 1.0.0
*

! Penalties lower than 10 indicate the analogy is fair; penalties between 10
! and 50 mean some basic validation is recommended; penalties higher than
! 50 indicate poor analogy and mandate extensive validation/optimization.

BONDS

ANGLES

DIHEDRALS
CG2R61 CG2O2  OG302  CG321      1.2500  1   180.00 ! /scrat , from CG2R61 CG2O2 OG302 CG331, penalty= 0.9
CG2R61 CG2O2  OG302  CG321      1.5000  2   180.00 ! /scrat , from CG2R61 CG2O2 OG302 CG331, penalty= 0.9
CG2R61 CG2O2  OG302  CG321      0.0500  6   180.00 ! /scrat , from CG2R61 CG2O2 OG302 CG331, penalty= 0.9
OG302  CG321  CG321  OG302      0.2500  1   180.00 ! /scrat , from OG301 CG321 CG321 OG301, penalty= 1
OG302  CG321  CG321  OG302      1.2400  2     0.00 ! /scrat , from OG301 CG321 CG321 OG301, penalty= 1
!!!!ADDED FOR ETHYLENE GLYCOL:
OG302  CG321  CG321  OG311      0.2000  3     0.00 ! /scrat , from OG311 CG311 CG321 OG303, penalty= 5

IMPROPERS

END
RETURN
