# Supplementary material for: Molecular Details of Polyester Decrystallization via Molecular Simulation
Source: Macromolecules. 2025 Feb 7;58(4):1795–803. doi: 10.1021/acs.macromol.4c02130 (PMC11866931; doi:10.1021/acs.macromol.4c02130)
Supplement: Supplementary file 3 — ma4c02130_si_003.txt [file ma4c02130_si_003.txt]

* Toppar stream file generated by
* CHARMM General Force Field (CGenFF) program version 2.5
* For use with CGenFF version 4.6
*

read rtf card append
* Topologies generated by
* CHARMM General Force Field (CGenFF) program version 2.5
* using valence-based bond orders
*
36 1

DECL +C0
DECL +CB

! "penalty" is the highest penalty score of the associated parameters.
! Penalties lower than 10 indicate the analogy is fair; penalties between 10
! and 50 mean some basic validation is recommended; penalties higher than
! 50 indicate poor analogy and mandate extensive validation/optimization.

RESI TMTE       0.000 ! param penalty=   0.900 ; charge penalty=   0.476
GROUP            ! CHARGE   CH_PENALTY
ATOM CB     CG2R61 -0.109 !    0.000
ATOM CBA    CG2R61 -0.109 !    0.000
ATOM C0     CG2R61 -0.109 !    0.000
ATOM C0A    CG2R61 -0.109 !    0.000
ATOM C1     CG2R61 -0.109 !    0.000
ATOM C1A    CG2R61 -0.109 !    0.000
ATOM O1     OG2D1  -0.488 !    0.000
ATOM O1A    OG2D1  -0.488 !    0.000
ATOM C2     CG2R61 -0.109 !    0.000
ATOM C2A    CG2R61 -0.109 !    0.000
ATOM O2     OG302  -0.295 !    0.476
ATOM O2A    OG302  -0.295 !    0.476
ATOM C3     CG2R61  0.086 !    0.319
ATOM C3A    CG2R61  0.086 !    0.319
ATOM O3     OG302  -0.295 !    0.476
ATOM O3A    OG302  -0.295 !    0.476
ATOM C4     CG2O2   0.444 !    0.319
ATOM C4A    CG2O2   0.444 !    0.319
ATOM O4     OG2D1  -0.488 !    0.000
ATOM O4A    OG2D1  -0.488 !    0.000
ATOM C5     CG321   0.050 !    0.476
ATOM C5A    CG321   0.050 !    0.476
ATOM C6     CG321  -0.158 !    0.000
ATOM C6A    CG321  -0.158 !    0.000
ATOM C7     CG321   0.050 !    0.476
ATOM C7A    CG321   0.050 !    0.476
ATOM C8     CG2O2   0.444 !    0.319
ATOM C8A    CG2O2   0.444 !    0.319
ATOM C9     CG2R61  0.086 !    0.319
ATOM C9A    CG2R61  0.086 !    0.319
ATOM H01    HGR61   0.115 !    0.000
ATOM H03    HGR61   0.115 !    0.000
ATOM H04    HGR61   0.115 !    0.000
ATOM H07    HGR61   0.115 !    0.000
ATOM H08    HGR61   0.115 !    0.000
ATOM H11    HGR61   0.115 !    0.000
ATOM H15    HGR61   0.115 !    0.000
ATOM H17    HGR61   0.115 !    0.000
ATOM H24    HGA2    0.090 !    0.000
ATOM H25    HGA2    0.090 !    0.000
ATOM H26    HGA2    0.090 !    0.000
ATOM H27    HGA2    0.090 !    0.000
ATOM H28    HGA2    0.090 !    0.000
ATOM H29    HGA2    0.090 !    0.000
ATOM H30    HGA2    0.090 !    0.000
ATOM H31    HGA2    0.090 !    0.000
ATOM H32    HGA2    0.090 !    0.000
ATOM H33    HGA2    0.090 !    0.000
ATOM H34    HGA2    0.090 !    0.000
ATOM H36    HGA2    0.090 !    0.000
               ! Bond order
BOND C0A  H07  ! 1
BOND C0A  C9A  ! 2
BOND H03  CBA  ! 1
BOND CBA  C9A  ! 1
BOND C9A  C8A  ! 1
BOND O4A  C8A  ! 2
BOND C8A  O3A  ! 1
BOND O3A  C7A  ! 1
BOND H36  C7A  ! 1
BOND H31  C6A  ! 1
BOND C7A  C6A  ! 1
BOND C7A  H34  ! 1
BOND H27  C5A  ! 1
BOND C6A  C5A  ! 1
BOND C6A  H30  ! 1
BOND C5A  H26  ! 1
BOND C5A  O2A  ! 1
BOND O2A  C4A  ! 1
BOND O1A  C4A  ! 2
BOND C4A  C3A  ! 1
BOND C3A  C2A  ! 1
BOND C3A  C1A  ! 2
BOND C2A  H17  ! 1
BOND C2A  C1   ! 2
BOND C1A  H11  ! 1
BOND C1A  C2   ! 1
BOND C1   H08  ! 1
BOND C1   C3   ! 1
BOND C2   C3   ! 2
BOND C2   H15  ! 1
BOND C3   C4   ! 1
BOND C4   O1   ! 2
BOND C4   O2   ! 1
BOND O2   C5   ! 1
BOND H29  C6   ! 1
BOND H25  C5   ! 1
BOND C5   C6   ! 1
BOND C5   H24  ! 1
BOND H33  C7   ! 1
BOND C6   C7   ! 1
BOND C6   H28  ! 1
BOND C7   H32  ! 1
BOND C7   O3   ! 1
BOND O3   C8   ! 1
BOND C8   O4   ! 2
BOND C8   C9   ! 1
BOND H01  CB   ! 1
BOND C9   CB   ! 2
BOND C9   C0   ! 1
BOND H04  C0   ! 1
BOND CBA   +C0
BOND C0A   +CB
IMPR C4     C3     O1     O2    
IMPR C4A    C3A    O1A    O2A   
IMPR C8     C9     O4     O3    
IMPR C8A    C9A    O4A    O3A   
!!! "autogenerate angles dihedrals" will take care of angles/dihe

!Patch to bond one repeat unit to the next 
PRES PTTL 0.00
Bond 1C0 2CBA
Bond 1CB 2C0A

!!!Need to change BOMLEV in CHARMM to implement BOTH EG1 and EGN patches together
!!!Then turn BOMLEV back up. It will exit with error: nonzero charge if you don't

PRES EG1T 0.000  !ethylene glycol patch for residue 1 on PTT
	!!! Need to follow with AUTOgenerate ANGLes 
ATOM HO3    HGP1    0.419 !    0.000
BOND HO3 O3
ATOM O3     OG311  -0.650 !    0.000
ATOM C7     CG321   0.041 !    0.000
ATOM C6     CG321  -0.168 !    0.000
ATOM C5     CG321   0.059 !    0.476
DELETE ATOM O4
DELETE ATOM C8
DELETE ATOM C9 
DELETE ATOM CB
DELETE ATOM C0
DELETE ATOM H01
DELETE ATOM H04
!IC i  j  k   l  (Rij),(Tijk),(Pijkl),(Tjkl),(Rkl)
IC HO3 O3 C7  C6  1.0   180.0  0.0     109.0   1.55

PRES EGNT 0.000 !ethylene glycol patch for last residue on PTT
	!!! Need to follow with AUTOgenerate ANGLes DIHEdrals
ATOM H3A    HGP1    0.419 !    0.000
BOND H3A O3A
ATOM O3A     OG311  -0.650 !    0.000
ATOM C7A     CG321   0.041 !    0.000
ATOM C6A     CG321  -0.168 !    0.000
ATOM C5A     CG321   0.059 !    0.476
DELETE ATOM O4A
DELETE ATOM C8A
DELETE ATOM C0A
DELETE ATOM C9A
DELETE ATOM H07
DELETE ATOM CBA
DELETE ATOM H03
!IC i  j  k   l  (Rij),(Tijk),(Pijkl),(Tjkl),(Rkl)
IC H3A O3A C7A  C6A  1.0   180.0  0.0     109.0   1.55

END

read param card flex append
* Parameters generated by analogy by
* CHARMM General Force Field (CGenFF) program version 2.5
*

! Penalties lower than 10 indicate the analogy is fair; penalties between 10
! and 50 mean some basic validation is recommended; penalties higher than
! 50 indicate poor analogy and mandate extensive validation/optimization.

BONDS

ANGLES

DIHEDRALS
CG2R61 CG2O2  OG302  CG321      1.2500  1   180.00 ! /tmp/php , from CG2R61 CG2O2 OG302 CG331, penalty= 0.9
CG2R61 CG2O2  OG302  CG321      1.5000  2   180.00 ! /tmp/php , from CG2R61 CG2O2 OG302 CG331, penalty= 0.9
CG2R61 CG2O2  OG302  CG321      0.0500  6   180.00 ! /tmp/php , from CG2R61 CG2O2 OG302 CG331, penalty= 0.9

IMPROPERS

END
RETURN
