# Supplementary material for: Molecular Details of Polyester Decrystallization via Molecular Simulation
Source: Macromolecules. 2025 Feb 7;58(4):1795–803. doi: 10.1021/acs.macromol.4c02130 (PMC11866931; doi:10.1021/acs.macromol.4c02130)
Supplement: Supplementary file 4 — ma4c02130_si_004.txt [file ma4c02130_si_004.txt]

* Toppar stream file generated by
* CHARMM General Force Field (CGenFF) program version 2.5
* For use with CGenFF version 4.6
*

read rtf card append
* Topologies generated by
* CHARMM General Force Field (CGenFF) program version 2.5
* using valence-based bond orders
*
36 1

DECL +O1

! "penalty" is the highest penalty score of the associated parameters.
! Penalties lower than 10 indicate the analogy is fair; penalties between 10
! and 50 mean some basic validation is recommended; penalties higher than
! 50 indicate poor analogy and mandate extensive validation/optimization.

RESI BUTE       0.000 ! param penalty=   0.900 ; charge penalty=   0.476
GROUP            ! CHARGE   CH_PENALTY
ATOM C1     CG321  -0.178 !    0.000
ATOM C1A    CG321  -0.178 !    0.000
ATOM O1     OG302  -0.295 !    0.476
ATOM O1A    OG302  -0.295 !    0.476
ATOM C2     CG321   0.059 !    0.476
ATOM C2A    CG321   0.059 !    0.476
ATOM O2     OG2D1  -0.488 !    0.000
ATOM O2A    OG2D1  -0.488 !    0.000
ATOM C3     CG2O2   0.444 !    0.319
ATOM C3A    CG2O2   0.444 !    0.319
ATOM C4     CG2R61  0.086 !    0.319
ATOM C4A    CG2R61  0.086 !    0.319
ATOM C5     CG2R61 -0.109 !    0.000
ATOM C5A    CG2R61 -0.109 !    0.000
ATOM C6     CG2R61 -0.109 !    0.000
ATOM C6A    CG2R61 -0.109 !    0.000
ATOM H01    HGA2    0.090 !    0.000
ATOM H02    HGA2    0.090 !    0.000
ATOM H03    HGA2    0.090 !    0.000
ATOM H04    HGA2    0.090 !    0.000
ATOM H05    HGA2    0.090 !    0.000
ATOM H06    HGA2    0.090 !    0.000
ATOM H07    HGA2    0.090 !    0.000
ATOM H14    HGR61   0.115 !    0.000
ATOM H16    HGR61   0.115 !    0.000
ATOM H19    HGR61   0.115 !    0.000
ATOM H20    HGR61   0.115 !    0.000
ATOM H24    HGA2    0.090 !    0.000
               ! Bond order

BOND O2   C3A  ! 2
BOND C3A  C4A  ! 1
BOND H19  C6   ! 1
BOND C4A  C6   ! 2
BOND C4A  C5A  ! 1
BOND C6   C5   ! 1
BOND C5A  H16  ! 1
BOND C5A  C6A  ! 2
BOND C5   H14  ! 1
BOND C5   C4   ! 2
BOND C6A  H20  ! 1
BOND C6A  C4   ! 1
BOND C4   C3   ! 1
BOND C3   O2A  ! 2
BOND C3   O1A  ! 1
BOND O1A  C2A  ! 1
BOND H06  C2A  ! 1
BOND C2A  H07  ! 1
BOND C2A  C1A  ! 1
BOND H24  C1   ! 1
BOND H02  C1A  ! 1
BOND C1A  C1   ! 1
BOND C1A  H03  ! 1
BOND C1   H01  ! 1
BOND C1   C2   ! 1
BOND H04  C2   ! 1
BOND C2   H05  ! 1
BOND C2   O1   ! 1
BOND C3A +O1   !from one repeat unit to the next
IMPR C3     C4     O2A    O1A   
IMPR C3A    C4A    O2     +O1    
!!! "autogenerate angles dihedrals" will take care of angles/dihe

!Patch to bond one repeat unit to the next 
PRES PBLT 0.00
Bond 1O1 2C3A

PRES UNPB 0.00
DELETE Bond 1O1 2C3A

!!!Need to change BOMLEV in CHARMM to implement BOTH EG1 and EGN patches together
!!!Then turn BOMLEV back up. It will exit with error: nonzero charge if you don't

PRES EG1B 0.054 ! ethylene glycol patch for residue 1 on PBT
	!!! Need to follow with AUTOgenerate ANGLes DIHEdrals
ATOM HO1    HGP1    0.419 !    0.000
BOND HO1 O1
ATOM O1     OG311  -0.650 !    0.000
ATOM C2     CG321   0.050 !    0.000
ATOM C1     CG321  -0.188 !    0.000
ATOM C1A    CG321  -0.169 !    0.000
!IC i  j  k   l  (Rij),(Tijk),(Pijkl),(Tjkl),(Rkl)
IC HO1 O1 C2  C1  1.0   180.0  0.0     109.0   1.55

PRES EGNB -0.054 !ethylene glycol patch for last residue on PBT
	!!! Need to follow with AUTOgenerate ANGLes DIHEdrals
ATOM H1A     HGP1    0.419 
BOND H1A O1A
ATOM O1A     OG311  -0.650 !    0.000
ATOM C2A     CG321   0.050 !    0.000
ATOM C1A     CG321  -0.188 !    0.000
ATOM C1      CG321  -0.169 !    0.000
DELETE ATOM O2
DELETE ATOM O2A
DELETE ATOM C3
DELETE ATOM C3A 
DELETE ATOM C4
DELETE ATOM C4A
DELETE ATOM C5
DELETE ATOM C5A
DELETE ATOM C6
DELETE ATOM C6A
DELETE ATOM H14
DELETE ATOM H16
DELETE ATOM H19
DELETE ATOM H20
IC H1A O1A C2A C1A 1.0   180.0  0.0     109.0   1.55

END

read param card flex append
* Parameters generated by analogy by
* CHARMM General Force Field (CGenFF) program version 2.5
*

! Penalties lower than 10 indicate the analogy is fair; penalties between 10
! and 50 mean some basic validation is recommended; penalties higher than
! 50 indicate poor analogy and mandate extensive validation/optimization.

BONDS

ANGLES

DIHEDRALS
CG2R61 CG2O2  OG302  CG321      1.2500  1   180.00 ! /tmp/php , from CG2R61 CG2O2 OG302 CG331, penalty= 0.9
CG2R61 CG2O2  OG302  CG321      1.5000  2   180.00 ! /tmp/php , from CG2R61 CG2O2 OG302 CG331, penalty= 0.9
CG2R61 CG2O2  OG302  CG321      0.0500  6   180.00 ! /tmp/php , from CG2R61 CG2O2 OG302 CG331, penalty= 0.9

IMPROPERS

END
RETURN
