# Supplementary material for: Molecular Details of Polyester Decrystallization via Molecular Simulation
Source: Macromolecules. 2025 Feb 7;58(4):1795–803. doi: 10.1021/acs.macromol.4c02130 (PMC11866931; doi:10.1021/acs.macromol.4c02130)
Supplement: Supplementary file 5 — ma4c02130_si_005.txt [file ma4c02130_si_005.txt]

* Toppar stream file generated by
* CHARMM General Force Field (CGenFF) program version 2.5
* For use with CGenFF version 4.6
*

read rtf card append
* Topologies generated by
* CHARMM General Force Field (CGenFF) program version 2.5
* using valence-based bond orders
*
36 1

DECL +C2A
DECL +O1A
DECL +O2A

! "penalty" is the highest penalty score of the associated parameters.
! Penalties lower than 10 indicate the analogy is fair; penalties between 10
! and 50 mean some basic validation is recommended; penalties higher than
! 50 indicate poor analogy and mandate extensive validation/optimization.

RESI ETNA       0.000 ! param penalty=   5.000 ; charge penalty=   0.476
GROUP            ! CHARGE   CH_PENALTY
ATOM C1     CG321   0.063 !    0.476
ATOM C1A    CG321   0.063 !    0.476
ATOM O1     OG302  -0.297 !    0.476
ATOM O1A    OG302  -0.297 !    0.476
ATOM C2     CG2O2   0.444 !    0.319
ATOM C2A    CG2O2   0.444 !    0.319
ATOM O2     OG2D1  -0.488 !    0.000
ATOM O2A    OG2D1  -0.488 !    0.000
ATOM C3     CG2R61  0.001 !    0.000
ATOM C3A    CG2R61  0.001 !    0.000
ATOM C4     CG2R61 -0.115 !    0.000
ATOM C4A    CG2R61 -0.115 !    0.000
ATOM C5     CG2R61  0.091 !    0.319
ATOM C5A    CG2R61  0.091 !    0.319
ATOM C6     CG2R61 -0.105 !    0.000
ATOM C6A    CG2R61 -0.105 !    0.000
ATOM C7     CG2R61 -0.119 !    0.000
ATOM C7A    CG2R61 -0.119 !    0.000
ATOM H01    HGA2    0.090 !    0.000
ATOM H02    HGA2    0.090 !    0.000
ATOM H03    HGA2    0.090 !    0.000
ATOM H11    HGR61   0.115 !    0.000
ATOM H13    HGR61   0.115 !    0.000
ATOM H17    HGR61   0.115 !    0.000
ATOM H19    HGR61   0.115 !    0.000
ATOM H20    HGR61   0.115 !    0.000
ATOM H23    HGR61   0.115 !    0.000
ATOM H26    HGA2    0.090 !    0.000
               ! Bond order
BOND H19  C6A  ! 1
BOND C5A  C6A  ! 2
BOND C5A  C4A  ! 1
BOND C6A  C7   ! 1
BOND H13  C4A  ! 1
BOND C4A  C3A  ! 2
BOND H20  C7   ! 1
BOND C7   C3   ! 2
BOND C3A  C3   ! 1
BOND C3A  C7A  ! 1
BOND C3   C4   ! 1
BOND H23  C7A  ! 1
BOND C7A  C6   ! 2
BOND H11  C4   ! 1
BOND C4   C5   ! 2
BOND C6   C5   ! 1
BOND C6   H17  ! 1
BOND C5   C2   ! 1
BOND C2   O2   ! 2
BOND C2   O1   ! 1
BOND O1   C1   ! 1
BOND C1   H26  ! 1
BOND C1   H01  ! 1
BOND C1   C1A  ! 1
BOND H02  C1A  ! 1
BOND H03  C1A  ! 1
BOND C1A  O1A  ! 1
BOND O1A  C2A  ! 1
BOND O2A  C2A  ! 2
BOND C5A +C2A  ! 1 ONE of these should be + and I'm not sure the order 
	       ! The C5A is with the residue at hand. The C2A is on the residue *after* 
IMPR C2     C5     O2     O1    
IMPR +C2A   C5A    +O2A   +O1A   
!!! "autogenerate angles dihedrals" will take care of angles/dihe

!Patch to bond one repeat unit to the next 
PRES PENL 0.00
Bond 1C2A 2C5A

PRES UNPN 0.00
DELETE Bond 1C5A 2C2A

!!!Need to change BOMLEV in CHARMM to implement BOTH EG1 and EGN patches together
!!!Then turn BOMLEV back up. It will exit with error: nonzero charge if you don't

PRES EG1N  0.098 !ethylene glycol patch for residue 1 on PEN 
	!!! Need to follow with AUTOgenerate ANGLes DIHEdrals
ATOM H1A    HGP1    0.419 !    0.000
BOND H1A O1A 
ATOM O1A     OG311  -0.640 !    0.000
ATOM C1A     CG321   0.029 !    0.000
ATOM C1      CG321   0.075 !    0.476
DELETE ATOM O2A
DELETE ATOM C2A  
!IC i  j  k   l  (Rij),(Tijk),(Pijkl),(Tjkl),(Rkl)
IC H1A O1A C1A  C1  1.0   180.0  0.0     109.0   1.55

PRES EGNN -0.098 !ethylene glycol patch for last residue on PEN
	!!! Need to follow with AUTOgenerate ANGLes DIHEdrals
ATOM HO1    HGP1    0.419 !    0.000
BOND HO1 O1
ATOM O1     OG311  -0.640 !    0.000
ATOM C1     CG321   0.029 !    0.000
ATOM C1A    CG321   0.075 !    0.476
DELETE ATOM C3
DELETE ATOM C3A
DELETE ATOM C4
DELETE ATOM C4A
DELETE ATOM C5
DELETE ATOM C5A
DELETE ATOM C6
DELETE ATOM C6A 
DELETE ATOM C7
DELETE ATOM C7A
DELETE ATOM C2
DELETE ATOM O2
DELETE ATOM H11
DELETE ATOM H17
DELETE ATOM H23
DELETE ATOM H13 
DELETE ATOM H19
DELETE ATOM H20
IC HO1 O1 C1 C1A 1.0   180.0  0.0     109.0   1.55

END

read param card flex append
* Parameters generated by analogy by
* CHARMM General Force Field (CGenFF) program version 2.5
*

! Penalties lower than 10 indicate the analogy is fair; penalties between 10
! and 50 mean some basic validation is recommended; penalties higher than
! 50 indicate poor analogy and mandate extensive validation/optimization.

BONDS

ANGLES

DIHEDRALS
CG2R61 CG2O2  OG302  CG321      1.2500  1   180.00 ! /tmp/php , from CG2R61 CG2O2 OG302 CG331, penalty= 0.9
CG2R61 CG2O2  OG302  CG321      1.5000  2   180.00 ! /tmp/php , from CG2R61 CG2O2 OG302 CG331, penalty= 0.9
CG2R61 CG2O2  OG302  CG321      0.0500  6   180.00 ! /tmp/php , from CG2R61 CG2O2 OG302 CG331, penalty= 0.9
OG302  CG321  CG321  OG302      0.2500  1   180.00 ! /tmp/php , from OG301 CG321 CG321 OG301, penalty= 1
OG302  CG321  CG321  OG302      1.2400  2     0.00 ! /tmp/php , from OG301 CG321 CG321 OG301, penalty= 1
OG302  CG321  CG321  OG311      0.2000  3     0.00 ! /tmp/php , from OG311 CG311 CG321 OG303, penalty= 5

IMPROPERS

END
RETURN
