# Supplementary material for: Molecular Details of Polyester Decrystallization via Molecular Simulation
Source: Macromolecules. 2025 Feb 7;58(4):1795–803. doi: 10.1021/acs.macromol.4c02130 (PMC11866931; doi:10.1021/acs.macromol.4c02130)
Supplement: Supplementary file 6 — ma4c02130_si_006.txt [file ma4c02130_si_006.txt]

* Toppar stream file generated by
* CHARMM General Force Field (CGenFF) program version 2.5
* For use with CGenFF version 4.6
*

read rtf card append
* Topologies generated by
* CHARMM General Force Field (CGenFF) program version 2.5
* using valence-based bond orders
*
36 1

DECL +O51
DECL +C62
DECL +O65

! "penalty" is the highest penalty score of the associated parameters.
! Penalties lower than 10 indicate the analogy is fair; penalties between 10
! and 50 mean some basic validation is recommended; penalties higher than
! 50 indicate poor analogy and mandate extensive validation/optimization.

RESI ETFU       0.000 ! param penalty= 119.500 ; charge penalty=  53.981
GROUP            ! CHARGE   CH_PENALTY
ATOM C1     CG321   0.063 !    4.976
ATOM O2     OG302  -0.297 !    8.847
ATOM C3     CG2O2   0.813 !   21.263
ATOM C4     CG2R51 -0.239 !   43.554
ATOM C5     CG2R51 -0.396 !   11.912
ATOM C6     CG2R51 -0.396 !   11.912
ATOM C7     CG2R51 -0.239 !   43.554
ATOM O8     OG2R50  0.132 !   53.981
ATOM C11    CG2O2   0.813 !   21.263
ATOM O12    OG2D1  -0.486 !    6.483
ATOM O13    OG302  -0.297 !    8.847
ATOM C14    CG321   0.063 !    4.976
ATOM O15    OG2D1  -0.486 !    6.483
ATOM C39    CG321   0.063 !    4.976
ATOM O40    OG302  -0.297 !    8.847
ATOM C41    CG2O2   0.813 !   21.263
ATOM C42    CG2R51 -0.239 !   43.554
ATOM C43    CG2R51 -0.396 !   11.912
ATOM C44    CG2R51 -0.396 !   11.912
ATOM C45    CG2R51 -0.239 !   43.554
ATOM O46    OG2R50  0.132 !   53.981
ATOM C49    CG2O2   0.813 !   21.263
ATOM O50    OG2D1  -0.486 !    6.483
ATOM O51    OG302  -0.297 !    8.847
ATOM C52    CG321   0.063 !    4.976
ATOM O53    OG2D1  -0.486 !    6.483
ATOM H9     HGR51   0.296 !    8.216
ATOM H10    HGR51   0.296 !    8.216
ATOM H16    HGA2    0.090 !    0.000
ATOM H17    HGA2    0.090 !    0.000
ATOM H18    HGA2    0.090 !    0.000
ATOM H19    HGA2    0.090 !    0.000
ATOM H47    HGR51   0.296 !    8.216
ATOM H48    HGR51   0.296 !    8.216
ATOM H54    HGA2    0.090 !    0.000
ATOM H55    HGA2    0.090 !    0.000
ATOM H56    HGA2    0.090 !    0.000
ATOM H57    HGA2    0.090 !    0.000
ATOM C20    CG321   0.063 !    4.976 
ATOM O21 OG302  -0.297 !    8.847   
ATOM C22 CG2O2   0.813 !   21.263   
ATOM C23 CG2R51 -0.239 !   43.554   
ATOM C24 CG2R51 -0.396 !   11.912
ATOM C25 CG2R51 -0.396 !   11.912   
ATOM C26 CG2R51 -0.239 !   43.554   
ATOM O27 OG2R50  0.132 !   53.981   
ATOM H28 HGR51   0.296 !    8.216   
ATOM H29 HGR51   0.296 !    8.216   
ATOM C30 CG2O2   0.813 !   21.263    
ATOM O31 OG2D1  -0.486 !    6.483   
ATOM O32 OG302  -0.297 !    8.847   
ATOM C33 CG321   0.063 !    4.976 
ATOM O34 OG2D1  -0.486 !    6.483   
ATOM H35 HGA2    0.090 !    0.000   
ATOM H36 HGA2    0.090 !    0.000   
ATOM H37 HGA2    0.090 !    0.000   
ATOM H38 HGA2    0.090 !    0.000   
ATOM C58 CG321   0.063 !    4.976
ATOM O59 OG302  -0.297 !    8.847   
ATOM C60 CG2O2   0.813 !   21.263   
ATOM C61 CG2R51 -0.239 !   43.554   
ATOM C62 CG2R51 -0.396 !   11.912   
ATOM C63 CG2R51 -0.396 !   11.912   
ATOM C64 CG2R51 -0.239 !   43.554   
ATOM O65 OG2R50  0.132 !   53.981   
ATOM H66 HGR51   0.296 !    8.216   
ATOM H67 HGR51   0.296 !    8.216    
ATOM C68 CG2O2   0.813 !   21.263   
ATOM O69 OG2D1  -0.486 !    6.483   
ATOM O70 OG302  -0.297 !    8.847   
ATOM C71 CG321   0.063 !    4.976
ATOM O72 OG2D1  -0.486 !    6.483   
ATOM H73 HGA2    0.090 !    0.000      
ATOM H74 HGA2    0.090 !    0.000      
ATOM H75 HGA2    0.090 !    0.000      
ATOM H76 HGA2    0.090 !    0.000      

BOND C52  H54 
BOND C52  H56 
BOND C52  C1  
BOND H19  C1  
BOND C63  C64 
BOND C63  H67 
BOND H17  C1  
BOND C1   O2  
BOND C64  C68 
BOND O2   C3  
BOND C68  O69 
BOND C68  O70 
BOND O15  C3  
BOND C3   C4  
BOND O70  C71 
BOND H9   C5  
BOND C4   C5  
BOND C4   O8  
BOND C71  H73 
BOND C71  H75 
BOND C71  C20 
BOND H38  C20 
BOND C5   C6  
BOND H36  C20 
BOND C20  O21 
BOND O8   C7  
BOND C6   C7  
BOND C6   H10 
BOND O21  C22 
BOND C7   C11 
BOND O34  C22 
BOND C22  C23 
BOND C11  O12 
BOND C11  O13 
BOND H28  C24 
BOND C23  C24 
BOND C23  O27 
BOND O13  C14 
BOND C24  C25 
BOND O27  C26 
BOND C14  H16 
BOND C14  H18 
BOND C14  C39 
BOND H57  C39 
BOND C25  C26 
BOND C25  H29 
BOND H55  C39 
BOND C39  O40 
BOND C26  C30 
BOND O40  C41 
BOND C30  O31 
BOND C30  O32 
BOND O53  C41 
BOND C41  C42 
BOND O32  C33 
BOND H47  C43 
BOND C42  C43 
BOND C42  O46 
BOND C33  H35 
BOND C33  H37 
BOND C33  C58 
BOND H76  C58 
BOND C43  C44 
BOND H74  C58 
BOND C58  O59 
BOND O46  C45 
BOND C44  C45 
BOND C44  H48 
BOND O59  C60 
BOND C45  C49 
BOND O72  C60 
BOND C60  C61 
BOND C49  O50 
BOND C49  O51 
BOND H66  C62 
BOND C61  C62 
BOND C61  O65 
BOND C52  +O51  ! 1
BOND C63  +C62  ! 1
BOND C64  +O65  ! 1

IMPR C3     C4     O15    O2    
IMPR C11    C7     O12    O13   
IMPR C22    C23    O34    O21   
IMPR C30    C26    O31    O32   
IMPR C41    C42    O53    O40   
IMPR C49    C45    O50    O51   
IMPR C60    C61    O72    O59   
IMPR C68    C64    O69    O70   

PRES PELF 0.00 
Bond 1O51 2C52
Bond 1C62 2C63
Bond 1O65 2C64
!!! "autogenerate angles dihedrals" will take care of angles/dihe

PRES EG1F 0.177 !ethylene glycol patch for residue 1 on PEF 
	!!! Need to follow with AUTOgenerate ANGLes DIHEdrals
ATOM H40 HGP1    0.419 !    0.000 
BOND H40 O40
ATOM H59 HGP1    0.419 !    0.000 
BOND H59 O59

ATOM O40    OG311  -0.640 !    0.000
ATOM C39    CG321   0.029 !    0.000
ATOM C14    CG321   0.075 !    4.976
ATOM O59    OG311  -0.640 !    0.000
ATOM C58    CG321   0.029 !    0.000
ATOM C33     CG321   0.075 !    4.976

DELETE ATOM C60
DELETE ATOM O72
DELETE ATOM C61
DELETE ATOM C62
DELETE ATOM H66
DELETE ATOM O65
DELETE ATOM O51
DELETE ATOM O50
DELETE ATOM C49
DELETE ATOM C45
DELETE ATOM C44
DELETE ATOM C43
DELETE ATOM H47
DELETE ATOM H48
DELETE ATOM O46
DELETE ATOM C42
DELETE ATOM C41
DELETE ATOM O53
!IC i  j  k   l  (Rij),(Tijk),(Pijkl),(Tjkl),(Rkl)
IC H59 O59 C58 C33  1.0   180.0  0.0     109.0   1.55
IC H40 O40 C39 C14  1.0   180.0  0.0     109.0   1.55

PRES EGNF -0.177 !ethylene glycol patch for residue N on PEF 
	!!! Need to follow with AUTOgenerate ANGLes DIHEdrals
ATOM H70    HGP1    0.419 !    0.000
ATOM H52    HGP1    0.419 !    0.000
ATOM O52    OG311  -0.640 !    0.000
BOND H70 O70
BOND H52 O52
BOND O52 C52 

ATOM C52    CG321   0.029 !    0.000
ATOM C1     CG321   0.075 !    4.976
ATOM O2     OG302  -0.297 !    8.847
ATOM O70    OG311  -0.640 !    0.000
ATOM C71    CG321   0.029 !    0.000
ATOM C20    CG321   0.075 !    4.976
ATOM O21    OG302  -0.297 !    8.847

DELETE ATOM C63
DELETE ATOM H67
DELETE ATOM C64
DELETE ATOM O69
DELETE ATOM C68
!IC i  j  k   l  (Rij),(Tijk),(Pijkl),(Tjkl),(Rkl)
IC O52 C52 C1  O2   1.4   120.0  0.0     120.0   1.40
IC H70 O70 C71 C20  1.0   180.0  0.0     109.0   1.55
IC H52 O52 C52 C1   1.0   180.0  0.0     109.0   1.55

END

read param card flex append
* Parameters generated by analogy by
* CHARMM General Force Field (CGenFF) program version 2.5
*

! Penalties lower than 10 indicate the analogy is fair; penalties between 10
! and 50 mean some basic validation is recommended; penalties higher than
! 50 indicate poor analogy and mandate extensive validation/optimization.

BONDS
CG2O2  CG2R51  336.87     1.4215 ! /tmp/php , from CG2O5 CG2R51, penalty= 10

ANGLES
CG2R51 CG2O2  OG2D1    70.00    123.10   20.00   2.44200 ! /tmp/php , from CG2R61 CG2O2 OG2D1, penalty= 8.5
CG2R51 CG2O2  OG302    50.00    111.00   20.00   2.36000 ! /tmp/php , from CG2R61 CG2O2 OG302, penalty= 8.5
CG2O2  CG2R51 CG2R51   35.00    130.00 ! /tmp/php , from CG2O5 CG2R51 CG2R51, penalty= 2
CG2O2  CG2R51 OG2R50   35.00    124.00 ! /tmp/php , from CG2O5 CG2R51 NG2R51, penalty= 47

DIHEDRALS
OG2D1  CG2O2  CG2R51 CG2R51     1.0925  2   180.00 ! /tmp/php , from OG2D3 CG2O5 CG2R51 CG2R51, penalty= 10.5
OG2D1  CG2O2  CG2R51 OG2R50     1.9104  2   180.00 ! /tmp/php , from OG2D3 CG2O5 CG2R51 NG2R51, penalty= 55.5
OG302  CG2O2  CG2R51 CG2R51     0.0369  2   180.00 ! /tmp/php , from CG2DC1 CG2O5 CG2R51 CG2R51, penalty= 74.5
OG302  CG2O2  CG2R51 OG2R50     1.5853  2   180.00 ! /tmp/php , from CG2DC1 CG2O5 CG2R51 NG2R51, penalty= 119.5
CG2R51 CG2O2  OG302  CG321      1.2500  1   180.00 ! /tmp/php , from CG2R61 CG2O2 OG302 CG331, penalty= 9.4
CG2R51 CG2O2  OG302  CG321      1.5000  2   180.00 ! /tmp/php , from CG2R61 CG2O2 OG302 CG331, penalty= 9.4
CG2R51 CG2O2  OG302  CG321      0.0500  6   180.00 ! /tmp/php , from CG2R61 CG2O2 OG302 CG331, penalty= 9.4
CG2O2  CG2R51 CG2R51 CG2R51     0.0000  2   180.00 ! /tmp/php , from CG2O5 CG2R51 CG2R51 CG2R51, penalty= 2
CG2O2  CG2R51 CG2R51 HGR51      1.1000  2   180.00 ! /tmp/php , from CG2N2 CG2R51 CG2R51 HGR52, penalty= 12
CG2O2  CG2R51 OG2R50 CG2R51     7.5000  2   180.00 ! /tmp/php , from CG2R51 CG2R51 OG2R50 CG2R51, penalty= 66.5
OG302  CG321  CG321  OG302      0.2500  1   180.00 ! /tmp/php , from OG301 CG321 CG321 OG301, penalty= 1
OG302  CG321  CG321  OG302      1.2400  2     0.00 ! /tmp/php , from OG301 CG321 CG321 OG301, penalty= 1
OG302  CG321  CG321  OG311      0.2000  3     0.00 ! /tmp/php , from OG311 CG311 CG321 OG303, penalty= 5

IMPROPERS
CG2O2  CG2R51 OG2D1  OG302     72.0000  0     0.00 ! /tmp/php , from CG2O2 CG2R61 OG2D1 OG302, penalty= 4.5

END
RETURN
